# Supplementary material for: Genetic diversity and neutral selection in Plasmodium vivax erythrocyte binding protein correlates with patient antigenicity
Source: PLoS Negl Trop Dis. 2020 Jul 9;14(7):e0008202. doi: 10.1371/journal.pntd.0008202 (PMC7347095; doi:10.1371/journal.pntd.0008202)
Supplement: S1 Table — (*p<0.05, **p<0.02, ***p<0.01) (XLSX) [file pntd.0008202.s002.xlsx]

## Sheet: Sheet1
Table S1. Estimates of nucleotide diversity, haplotype diversity and neutrality indices of PvEBP each domain based on the location. (*p<0.05, **p<0.02, ***p<0.01)
PvEBP Domain	No. of sample	SNPs	No. of Haplotype	Diversity ± S.D.						Tajima's D	Fu and Li's
				Haplotype (Hd)			Nucleotide (π) X 103				D*	F*
I	316	11	13	0.32	±	0.033	0.8	±	0.1	-1.71147	-2.52656*	-2.67489*
China	4	1	2	0.5	±	0.265	0.94	±	0.5	-0.61237	-0.61237	-0.47871
Ethiopia	24	5	6	0.775	±	0.055	2.61	±	0.35	0.11333	0.33154	0.31149
Malaysia	53	1	2	0.174	±	0.065	0.33	±	0.12	-0.27745	0.53819	0.34996
Myanmar	10	3	3	0.689	±	0.104	2.21	±	0.58	0.39804	1.15417	1.08457
PNG	16	3	3	0.492	±	0.117	1.22	±	0.42	-0.81476	-1.12152	-1.18919
ROK	10	2	2	0.533	±	0.095	2	±	0.35	1.64145	1.02623	1.30973
Thailand	174	7	8	0.194	±	0.04	0.42	±	0.1	-1.76551*	-1.66115	-2.02006
Vietnam	25	1	2	0.153	±	0.092	0.29	±	0.17	-0.69827	0.61722	0.299
II	316	26	34	0.784	±	0.021	1.72	±	0.09	-1.66603	-3.66630**	-3.41938**
China	4	3	3	0.833	±	0.222	1.85	±	0.49	0.16766	0.16766	0.14992
Ethiopia	24	8	8	0.88	±	0.031	2.14	±	0.21	-0.32707	0.14046	0.0037
Malaysia	53	6	6	0.368	±	0.083	0.94	±	0.24	-0.9087	0.30182	-0.09669
Myanmar	10	6	5	0.822	±	0.097	2.56	±	0.59	0.37099	0.77491	0.75811
PNG	16	6	6	0.817	±	0.068	1.39	±	0.26	-1.0409	-0.7063	-0.91425
ROK	10	5	5	0.844	±	0.08	2.33	±	0.27	0.72931	0.63808	0.74018
Thailand	174	19	25	0.813	±	0.026	1.8	±	0.13	-1.37235	-1.8887	-2.02599
Vietnam	25	5	6	0.73	±	0.074	1.3	±	0.2	-0.32632	-0.5229	-0.54038
III-V	316	14	13	0.093	±	0.023	0.18	±	0.05	-2.27062***	-5.93465**	-5.45518**
China	4	3	2	0.5	±	0.265	2.37	±	1.26	-0.75445	-0.75445	-0.67466
Ethiopia	24	2	3	0.236	±	0.109	0.38	±	0.18	-1.20229	-0.6609	-0.93268
Malaysia	53	1	2	0.038	±	0.036	0.06	±	0.06	-1.09688	-1.85807	-1.89561
Myanmar	10	0	1		-			-		-	-	-
PNG	16	2	3	0.342	±	0.14	0.57	±	0.25	-1.03789	-0.50381	-0.73427
ROK	10	1	2	0.2	±	0.154	0.32	±	0.24	-1.11173	-1.24341	-1.34668
Thailand	174	5	5	0.057	±	0.024	0.11	±	0.05	-1.80112*	-3.52925**	-3.49657**
Vietnam	25	1	2	0.08	±	0.072	0.13	±	0.11	-1.15753	-1.62016	-1.71601
VI	316	2	3	0.157	±	0.026	0.62	±	0.1	-0.63926	-1.31409	-1.30108
China	4	1	2	0.5	±	0.265	1.96	±	1.04	-0.61237	-0.61237	-0.47871
Ethiopia	24	1	2	0.431	±	0.081	1.69	±	0.32	1.02682	0.62273	0.83975
Malaysia	53	0	1		-			-		-	-	-
Myanmar	10	0	1		-			-		-	-	-
PNG	16	1	2	0.233	±	0.126	0.92	±	0.49	-0.44832	0.68829	0.45036
ROK	10	1	2	0.556	±	0.075	2.18	±	0.29	1.46364	0.80424	1.06879
Thailand	174	2	3	0.023	±	0.016	0.09	±	0.06	-1.30365	-3.03493*	-2.92856*
Vietnam	25	0	1		-			-		-	-	-
